# Supplementary material for: Associations of fetal and postnatal growth trajectories with child cognition: the GUSTO cohort study
Source: Int J Epidemiol. 2025 Feb 13;54(1):dyaf012. doi: 10.1093/ije/dyaf012 (PMC11825177; doi:10.1093/ije/dyaf012)
Supplement: dyaf012_Supplementary_Data [file dyaf012_supplementary_data.zip]

Archive with 1 entries (1 files):
- 58fdd_ije-2024-04-0491-File007.docx
